# Supplementary material for: X-treme loss of sequence diversity linked to neo-X chromosomes in filarial nematodes
Source: PLoS Negl Trop Dis. 2021 Oct 27;15(10):e0009838. doi: 10.1371/journal.pntd.0009838 (PMC8575316; doi:10.1371/journal.pntd.0009838)
Supplement: S1 Table — (XLSX) [file pntd.0009838.s005.xlsx]

## Sheet: Sheet1
S1 Table. Genome, Sequencing, and Mapping Statistics for All Samples
Species	Sample	Genome Size	Masked Genome	Mean Depth	Genome Covered	Unmasked Genome Covered	Genome > 10x	Unmasked Genome > 10x
Brugia malayi	AM_male_1	88235797	16446770	116.933	0.821047	1.00915	0.813437	0.999794
Brugia malayi	AM_male_2	88235797	16446770	95.0693	0.820491	1.00846	0.812055	0.998096
Brugia malayi	AM_male_3	88235797	16446770	78.7885	0.819997	1.00786	0.811095	0.996916
Brugia malayi	AM_male_4	88235797	16446770	88.5481	0.820381	1.00833	0.81216	0.998225
Brugia malayi	Bm_Malaysia_AM1	88235797	16446770	9.69126	0.785539	0.965504	0.402488	0.494698
Brugia malayi	Bm_Malaysia_AM2	88235797	16446770	22.7311	0.815039	1.00176	0.722772	0.888358
Brugia malayi	Bm_Malaysia_AM3	88235797	16446770	9.08183	0.788772	0.969478	0.379135	0.465995
Brugia malayi	Bm_Malaysia_AM4	88235797	16446770	14.9552	0.794326	0.976305	0.527884	0.648821
Brugia malayi	FR3_male_1	88235797	16446770	78.3042	0.8207	1.00872	0.81181	0.997795
Brugia malayi	FR3_male_2	88235797	16446770	84.7873	0.820467	1.00843	0.812141	0.998201
Brugia malayi	FR3_male_3	88235797	16446770	75.541	0.819696	1.00749	0.809204	0.994592
Brugia malayi	FR3_male_4	88235797	16446770	75.1442	0.820364	1.00831	0.81168	0.997634
Brugia malayi	TRS_male_3	88235797	16446770	84.7081	0.820592	1.00859	0.812455	0.998588
Brugia malayi	TRS_male_4	88235797	16446770	47.8631	0.819888	1.00772	0.811675	0.997629
Brugia malayi	TRS_male_5	88235797	16446770	83.0351	0.820615	1.00862	0.812207	0.998283
Brugia malayi	TRS_male_6	88235797	16446770	82.1553	0.820421	1.00838	0.812232	0.998313
Brugia malayi	UN_male_1	88235797	16446770	74.3862	0.82088	1.00894	0.812954	0.9992
Brugia malayi	UN_male_2	88235797	16446770	80.1625	0.82114	1.00926	0.813608	1
Brugia malayi	UN_male_3	88235797	16446770	57.721	0.819817	1.00764	0.809118	0.994486
Brugia malayi	UN_male_7	88235797	16446770	71.7837	0.820087	1.00797	0.811285	0.99715
Brugia malayi	W_male_1	88235797	16446770	89.6673	0.820435	1.0084	0.81097	0.996762
Brugia malayi	W_male_2	88235797	16446770	209.489	0.826189	1.01547	0.817768	1.00512
Brugia malayi	W_male_3	88235797	16446770	95.1958	0.820909	1.00898	0.813186	0.999486
Brugia malayi	W_male_4	88235797	16446770	81.359	0.818195	1.00564	0.772987	0.950077
Brugia malayi	W_male_5	88235797	16446770	98.2435	0.820672	1.00869	0.812079	0.998125
Brugia malayi	W_male_6	88235797	16446770	306.028	0.832227	1.02289	0.819701	1.00749
Brugia pahangi	Bp1AM_01	96392917	15418536	81.1958	0.844979	1.00587	0.828933	0.986772
Brugia pahangi	Bp1AM_02	96392917	15418536	22.1622	0.841524	1.00176	0.763645	0.909052
Brugia pahangi	Bp1AM_03	96392917	15418536	67.2606	0.842562	1.003	0.82324	0.979995
Brugia pahangi	Bp-1-clinical	96392917	15418536	62.8888	0.843097	1.00363	0.821527	0.977956
Brugia pahangi	Bp-2-clinical	96392917	15418536	110.834	0.85362	1.01616	0.837668	0.99717
Brugia pahangi	Bp-3-clinical	96392917	15418536	217.121	0.851941	1.01416	0.838703	0.998402
Brugia pahangi	FR3_UWO_Bp1AM_01	96392917	15418536	104.828	0.845555	1.00656	0.831835	0.990227
Brugia pahangi	FR3_UWO_Bp1AM_05	96392917	15418536	113.601	0.845445	1.00643	0.832198	0.990659
Brugia pahangi	FR3_UWO_Bp1AM_06	96392917	15418536	131.919	0.847932	1.00939	0.831639	0.989993
Brugia pahangi	FR3_UWO_Bp1AM_09	96392917	15418536	35.1195	0.84279	1.00327	0.817804	0.973524
Caenorhabditis elegans	Australia_-South-Australia_Princeton1-PL_11-AB4	100286401	22011127	38.019	0.783835	1.00425	0.77415	0.991842
Caenorhabditis elegans	France_-Aquitaine_Princeton1-PL_23-CB4851	100286401	22011127	32.3184	0.783515	1.00384	0.776734	0.995153
Caenorhabditis elegans	France_-Centre_Princeton1-PL_14-JU1491	100286401	22011127	29.3142	0.778627	0.997578	0.771767	0.988789
Caenorhabditis elegans	France_-Centre_Princeton1-PL_16-JU1586	100286401	22011127	37.5398	0.785142	1.00593	0.779482	0.998673
Caenorhabditis elegans	France_-lle-de-France_BGI3-RET1b-JU1580	100286401	22011127	28.4385	0.771412	0.988334	0.72817	0.932933
Caenorhabditis elegans	France_-lle-de-France_Princeton1-PL_11-JU1580	100286401	22011127	33.4746	0.785817	1.00679	0.77051	0.987179
Caenorhabditis elegans	France_-lle-de-France_Princeton1-PL_14-JU1581	100286401	22011127	36.3885	0.785202	1.006	0.773468	0.990968
Caenorhabditis elegans	France_-lle-de-France_Princeton1-PL_16-JU1530	100286401	22011127	36.4519	0.78106	1.00069	0.775213	0.993205
Caenorhabditis elegans	Germany_-Niedersachsen_Princeton1-PL_16-MY1	100286401	22011127	45.1348	0.780332	0.999763	0.772934	0.990284
Caenorhabditis elegans	Germany_-Nordrhein-Westfalen_BGI3-RET1a-MY23	100286401	22011127	38.0229	0.767393	0.983185	0.715639	0.916877
Caenorhabditis elegans	Germany_-Nordrhein-Westfalen_Princeton2-P-MY23	100286401	22011127	36.2853	0.767424	0.983224	0.711008	0.910945
Caenorhabditis elegans	Kenya_-Nairobi-County_Princeton1-PL_23-ED3077	100286401	22011127	33.7753	0.7778	0.996519	0.771263	0.988143
Caenorhabditis elegans	Portugal_-Lisbon_BGI3-RET1b-JU778	100286401	22011127	33.4292	0.776367	0.994683	0.746942	0.956983
Caenorhabditis elegans	Portugal_-Madeira_BGI3-RET1a-JU258	100286401	22011127	34.5832	0.767964	0.983916	0.718382	0.920392
Caenorhabditis elegans	Portugal_-Madeira_Princeton2-P-JU258	100286401	22011127	30.3363	0.767571	0.983413	0.707793	0.906826
Caenorhabditis elegans	South-Africa_-Gauteng_Princeton1-PL_11-ED3040	100286401	22011127	34.8876	0.779497	0.998693	0.773408	0.990891
Caenorhabditis elegans	South-Africa_-Western-Cape_Princeton1-PL_16-ED3049	100286401	22011127	37.2649	0.774828	0.992711	0.768629	0.984768
Caenorhabditis elegans	Spain_-Andalucia_BGI3-RET4a-JU1400	100286401	22011127	28.0489	0.774169	0.991866	0.727997	0.932711
Caenorhabditis elegans	United-Kingdom_-England_Princeton1-PL_5-JU2007	100286401	22011127	31.1431	0.779605	0.998832	0.770723	0.987452
Caenorhabditis elegans	United-Kingdom_-Scotland_Princeton1-PL_17-ED3012	100286401	22011127	20.9722	0.780993	1.00061	0.767903	0.983839
Caenorhabditis elegans	United-Kingdom_-Scotland_Princeton1-PL_23-ED3017	100286401	22011127	37.7598	0.779474	0.998663	0.773499	0.991008
Caenorhabditis elegans	United-Kingdom_-Scotland_Princeton1-PL_24-JU1200	100286401	22011127	36.3616	0.784781	1.00546	0.779981	0.999313
Caenorhabditis elegans	USA_-California_BGI3-RET2a-CX11285	100286401	22011127	46.6057	0.774121	0.991805	0.75885	0.97224
Caenorhabditis elegans	USA_-California_Princeton1-PL_11-CX11285	100286401	22011127	35.3517	0.776031	0.994253	0.768092	0.984081
Caenorhabditis elegans	USA_-California_Princeton1-PL_16-CX11264	100286401	22011127	38.1581	0.782137	1.00208	0.770187	0.986765
Caenorhabditis elegans	USA_-Hawaii_BGI3-RET1a-CB4856	100286401	22011127	28.257	0.76765	0.983514	0.709383	0.908863
Caenorhabditis elegans	USA_-Hawaii_Princeton2-P-DL238	100286401	22011127	33.1595	0.767067	0.982767	0.713498	0.914134
Caenorhabditis elegans	USA_-Utah_Princeton1-PL_11-EG4946	100286401	22011127	33.1627	0.779953	0.999276	0.774081	0.991754
Dirofilaria immitis	DiGA2	88309529	16178546	37.7622	0.800528	0.980082	0.564896	0.691599
Dirofilaria immitis	DiJYD	88309529	16178546	35.1289	0.677655	0.829649	0.372667	0.456253
Dirofilaria immitis	DiMet	88309529	16178546	61.2975	0.738082	0.903629	0.448115	0.548624
Dirofilaria immitis	DiMO	88309529	16178546	35.8823	0.741115	0.907343	0.383499	0.469515
Dirofilaria immitis	DiYaz	88309529	16178546	51.6194	0.634044	0.776256	0.333099	0.407811
Dirofilaria immitis	JS5873	88309529	16178546	77.0558	0.829226	1.01522	0.821426	1.00567
Dirofilaria immitis	JS5874	88309529	16178546	77.849	0.829257	1.01525	0.821685	1.00598
Dirofilaria immitis	JS5875	88309529	16178546	67.1367	0.828866	1.01478	0.821335	1.00556
Dirofilaria immitis	JS5876	88309529	16178546	8.26355	0.821611	1.00589	0.408268	0.49984
Dirofilaria immitis	JS5877	88309529	16178546	7.92173	0.820439	1.00446	0.359394	0.440004
Drosophila melanogaster	CK2-HE	143726002	1152978	39.8806	0.940165	0.947768	0.873677	0.880742
Drosophila melanogaster	GA129-HE	143726002	1152978	42.3037	0.946334	0.953987	0.898909	0.906178
Drosophila melanogaster	GA130-HE	143726002	1152978	44.5744	0.951982	0.95968	0.916391	0.923801
Drosophila melanogaster	GA141-HE	143726002	1152978	41.5012	0.952293	0.959994	0.91037	0.917732
Drosophila melanogaster	GA185-HE	143726002	1152978	43.5035	0.946561	0.954215	0.899501	0.906775
Drosophila melanogaster	RG18N-HE	143726002	1152978	43.6638	0.944804	0.952444	0.887801	0.894981
Drosophila melanogaster	RG33-HE	143726002	1152978	63.9083	0.949604	0.957284	0.903618	0.910926
Drosophila melanogaster	RG4N-HE	143726002	1152978	47.6806	0.941733	0.949349	0.892479	0.899696
Drosophila melanogaster	RG6N-HE	143726002	1152978	42.2245	0.939157	0.946752	0.881978	0.88911
Drosophila melanogaster	RG8-HE	143726002	1152978	42.6515	0.940095	0.947697	0.879982	0.887099
Drosophila melanogaster	SP254-HE	143726002	1152978	44.8497	0.947089	0.954748	0.891263	0.89847
Drosophila melanogaster	UM118-HE	143726002	1152978	42.2358	0.94312	0.950747	0.877695	0.884793
Drosophila melanogaster	UM37-HE	143726002	1152978	44.3928	0.944578	0.952217	0.882565	0.889702
Drosophila melanogaster	UM526-HE	143726002	1152978	46.3787	0.947031	0.95469	0.894178	0.90141
Drosophila melanogaster	ZL130-HE	143726002	1152978	46.2822	0.947744	0.955408	0.90216	0.909455
Drosophila melanogaster	ZO12-HE	143726002	1152978	41.9863	0.946426	0.95408	0.89472	0.901956
Loa loa	583918	96405388	12957227	10.6359	0.86011	0.993662	0.518568	0.599088
Loa loa	583922	96405388	12957227	7.23387	0.855983	0.988894	0.295669	0.341579
Loa loa	583929	96405388	12957227	15.5692	0.864383	0.998598	0.77654	0.897115
Loa loa	583936	96405388	12957227	17.2829	0.865256	0.999607	0.754199	0.871305
Loa loa	583946	96405388	12957227	13.6933	0.347343	0.401276	0.104781	0.121051
Loa loa	583950	96405388	12957227	16.6949	0.658956	0.761274	0.228238	0.263677
Onchocerca volvulus	OVAD-1091-1091a	96427137	16825916	13.0461	0.82276	0.996674	0.655409	0.793948
Onchocerca volvulus	OVAD-1112-1112F	96427137	16825916	7.42911	0.813819	0.985842	0.343274	0.415834
Onchocerca volvulus	OVAD-1410-1410S	96427137	16825916	0.648739	0.330484	0.400341	0.00257285	0.0031167
Onchocerca volvulus	OVAD-14-64-3	96427137	16825916	32.2727	0.829068	1.00431	0.788919	0.955679
Onchocerca volvulus	OVAD-15-116-1	96427137	16825916	17.581	0.825891	1.00047	0.732896	0.887814
Onchocerca volvulus	OVAD-1526-1526a	96427137	16825916	42.225	0.828676	1.00384	0.79686	0.965298
Onchocerca volvulus	OVAD-16-71-3-2	96427137	16825916	3.36358	0.763882	0.92535	0.025879	0.0313492
Onchocerca volvulus	OVAD-2678-2678S	96427137	16825916	28.0207	0.826356	1.00103	0.774362	0.938045
Onchocerca volvulus	OVAD-2699-2699a	96427137	16825916	9.09528	0.817114	0.989833	0.478033	0.579079
Onchocerca volvulus	OVAD-3486-3486a	96427137	16825916	9.13269	0.818744	0.991808	0.495905	0.600728
Onchocerca volvulus	OVAD-3897-3897F	96427137	16825916	20.2696	0.827142	1.00198	0.750486	0.909122
Onchocerca volvulus	OVAD-439-0439F	96427137	16825916	4.88779	0.801496	0.970914	0.0974673	0.11807
Onchocerca volvulus	OVAD-5223-5223S	96427137	16825916	6.60841	0.807948	0.97873	0.260079	0.315054
Onchocerca volvulus	OVAD-8153-8153S	96427137	16825916	7.78808	0.807847	0.978608	0.367269	0.444902
Onchocerca volvulus	OVAD-8766-8766F	96427137	16825916	0.999691	0.525749	0.636881	0.00225289	0.0027291
Onchocerca volvulus	OVAD-9977-9977S	96427137	16825916	4.37119	0.795583	0.963752	0.0565014	0.0684445
Onchocerca volvulus	OVAD-idbe1-K4	96427137	16825916	82.1339	0.831564	1.00734	0.814337	0.986469
Onchocerca volvulus	OVAD-idgh1-K5	96427137	16825916	3.3011	0.777416	0.941744	0.0196472	0.0238002
Onchocerca volvulus	OVAD-idgh2-K2	96427137	16825916	1.13409	0.574763	0.696255	0.000608387	0.000736986
Onchocerca volvulus	OVAD-idlib1-K1	96427137	16825916	96.4544	0.832893	1.00895	0.819068	0.9922
Onchocerca volvulus	OVAD-idug1-K3	96427137	16825916	53.7535	0.829606	1.00497	0.806156	0.97656
Onchocerca volvulus	OVAD-Ov15-Ov15	96427137	16825916	60.1437	0.830798	1.00641	0.807368	0.978027
Onchocerca volvulus	OVAD-Ov17-Ov17	96427137	16825916	67.6189	0.831324	1.00705	0.811766	0.983356
Onchocerca volvulus	OVAD-Ov18-Ov18	96427137	16825916	75.9606	0.83087	1.0065	0.81318	0.985068
Onchocerca volvulus	OVAD-Ov1-Ov1	96427137	16825916	57.7185	0.830141	1.00561	0.808328	0.979191
Onchocerca volvulus	OVAD-Ov20-Ov20	96427137	16825916	39.4993	0.829017	1.00425	0.797749	0.966376
Onchocerca volvulus	OVAD-Ov21-Ov21	96427137	16825916	72.0999	0.83125	1.00696	0.812667	0.984447
Onchocerca volvulus	OVAD-Ov22-Ov22	96427137	16825916	70.0001	0.831232	1.00694	0.812572	0.984331
Onchocerca volvulus	OVAD-Ov24-Ov24	96427137	16825916	66.385	0.830675	1.00626	0.810702	0.982066
Onchocerca volvulus	OVAD-Ov3-1	96427137	16825916	52.2771	0.829015	1.00425	0.804364	0.974389
Onchocerca volvulus	OVAD-Ov4-Ov4	96427137	16825916	67.0668	0.831043	1.00671	0.811492	0.983023
Onchocerca volvulus	OVAD-Ov5-Ov5	96427137	16825916	62.7391	0.830939	1.00658	0.810192	0.981448
Wuchereria bancrofti	Haiti1814-4	90325107	14615574	149.014	0.761232	0.908187	0.518697	0.61883
Wuchereria bancrofti	Haiti2070-1	90325107	14615574	173.215	0.820344	0.978709	0.754856	0.900579
Wuchereria bancrofti	Kenya0013-4	90325107	14615574	118.136	0.787769	0.939846	0.567538	0.6771
Wuchereria bancrofti	Kenya0258-1	90325107	14615574	146.38	0.78681	0.938702	0.572201	0.682664
Wuchereria bancrofti	Mali0159-12	90325107	14615574	148.386	0.781609	0.932497	0.537578	0.641356
Wuchereria bancrofti	PNG0018-1	90325107	14615574	147.27	0.85164	1.01605	0.825137	0.984428
Wuchereria bancrofti	PNG0018-7	90325107	14615574	117.241	0.819288	0.97745	0.793371	0.94653
Wuchereria bancrofti	PNG0019-3	90325107	14615574	142.012	0.774295	0.923771	0.513588	0.612735
