# Supplementary material for: X-treme loss of sequence diversity linked to neo-X chromosomes in filarial nematodes
Source: PLoS Negl Trop Dis. 2021 Oct 27;15(10):e0009838. doi: 10.1371/journal.pntd.0009838 (PMC8575316; doi:10.1371/journal.pntd.0009838)
Supplement: S2 Table — (XLSX) [file pntd.0009838.s006.xlsx]

## Sheet: Sheet1
S2 Table. Metadata, Mapping statistics, and Variant Calls for Brugia malayi
Sample	Original source	Sequencing Identifier	Sample Source	Total Reads	Mapped Reads	Percent Mapped	Percent Duplicates	Genome Coverage	SNPs	Indels	Ts/Tv	SRA	Gerbil Identifier	Sample Type	DNA Isolation	Sequencer
Lucknow single male #1 from LucknowJird	Likely human	AM_1	CDRI, Lucknow, India	199765518	193445884	0.9684	0.046245	214.551	120745	23114	2.56	SRR3111731	LucknowJird	Single Male	Genomic Tip	Illumina HiSeq2500
Lucknow single male #2 from LucknowJird	Likely human	AM_2	CDRI, Lucknow, India	161338601	153566992	0.9518	0.044178	170.321	107075	20351	2.58	SRR3111738	LucknowJird	Single Male	Genomic Tip	Illumina HiSeq2500
Lucknow single male #3 from LucknowJird	Likely human	AM_3	CDRI, Lucknow, India	139096397	134664495	0.9681	0.042141	149.357	103731	19865	2.6	SRR3111864	LucknowJird	Single Male	Genomic Tip	Illumina HiSeq2500
Lucknow single male #4 from LucknowJird	Likely human	AM_4	CDRI, Lucknow, India	146389497	138971798	0.9493	0.062131	154.134	100588	19300	2.6	SRR3112012	LucknowJird	Single Male	Genomic Tip	Illumina HiSeq2500
TRS single male #1 from TRSJird1	Likely human	BM3	TRS Labs, Athens, Georgia, USA	128370799	125619904	0.9786	0.118552	139.325	81568	16272	2.56	SRR3111504	TRSJird1	Single Male	Genomic Tip	Illumina HiSeq2500
TRS single male #2 from TRSJird1	Likely human	BM4	TRS Labs, Athens, Georgia, USA	160515165	148505984	0.9252	0.427027	164.708	93123	18382	2.58	SRR3111510	TRSJird1	Single Male	Genomic Tip	Illumina HiSeq2500
TRS single male #3 from TRSJird2	Likely human	TRS_male_5_M1	TRS Labs, Athens, Georgia, USA	151714742	146153959	0.9633	0.050958	162.1	82989	16590	2.56	SRR3111514	TRSJird2	Single Male	Genomic Tip	Illumina HiSeq2500
TRS single male #4 from TRSJird2	Likely human	TRS_male_6_M1	TRS Labs, Athens, Georgia, USA	151755568	146768982	0.9671	0.059537	162.782	92964	18278	2.57	SRR3111517	TRSJird2	Single Male	Genomic Tip	Illumina HiSeq2500
FR3 single male #1 from FR3JirdBmalayi	Likely human	F3_male_1_m1	FR3, Athens, Georgia, USA via BEI	155603716	143354391	0.9213	0.054215	158.995	93736	18079	2.59	SRR3111544	FR3JirdBmalayi	Single Male	Genomic Tip	Illumina HiSeq2500
FR3 single male #2 from FR3JirdBmalayi	Likely human	F3_male_2_m1	FR3, Athens, Georgia, USA via BEI	149039127	144835701	0.9718	0.044198	160.638	91910	17866	2.57	SRR3111568	FR3JirdBmalayi	Single Male	Genomic Tip	Illumina HiSeq2500
FR3 single male #3 from FR3JirdBmalayi	Likely human	F3_male_3_m1	FR3, Athens, Georgia, USA via BEI	124735107	118897816	0.9532	0.043205	131.87	81492	16588	2.56	SRR3111579	FR3JirdBmalayi	Single Male	Genomic Tip	Illumina HiSeq2500
FR3 single male #4 from FR3JirdBmalayi	Likely human	F3_male_4_m1	FR3, Athens, Georgia, USA via BEI	133410240	128637986	0.9642	0.042936	142.673	86291	17051	2.37	SRR3111581	FR3JirdBmalayi	Single Male	Genomic Tip	Illumina HiSeq2500
Liverpool single male #1 from LiverpoolJird	Likely human	UN_1_male_M1	Liverpool, UK	127497968	120867980	0.948	0.191629	134.055	85484	16858	2.58	SRR3111629, SRR3111630	LiverpoolJird	Single Male	Genomic Tip	Illumina HiSeq2500
Liverpool single male #2 from LiverpoolJird	Likely human	UN_2_male_M1	Liverpool, UK	147875193	138940896	0.9396	0.075593	154.1	91244	17924	2.58	SRR3111634	LiverpoolJird	Single Male	Genomic Tip	Illumina HiSeq2500
Liverpool single male #3 from LiverpoolJird	Likely human	UN_3_male_M1	Liverpool, UK	104120525	94291226	0.9056	0.298188	104.579	95267	18213	2.56	SRR3111636	LiverpoolJird	Single Male	Genomic Tip	Illumina HiSeq2500
Liverpool single male #4 from LiverpoolJird	Likely human	UN_7_male_M1	Liverpool, UK	125644938	112568346	0.8959	0.181182	124.85	83685	16567	2.55	SRR3111640	LiverpoolJird	Single Male	Genomic Tip	Illumina HiSeq2500
WashU single male #1 from WashUJird	Likely human	W_male_1_M1	WashU in St. Louis	146560331	142124306	0.9697	0.040469	157.63	87443	17164	2.6	SRR3111318, SRR3111319	WashUJird	Single Male	Genomic Tip	Illumina HiSeq2500
WashU single male #2 from WashUJird	Likely human	W_male_2_M1	WashU in St. Louis	306184363	296328670	0.9678	0.165099	328.659	85980	17775	2.55	SRR5190289, SRR5190290	WashUJird	Single Male	Genomic Tip	Illumina HiSeq4000
WashU single male #3 from WashUJird	Likely human	W_male_3_M1	WashU in St. Louis	182969464	175947111	0.9616	0.055002	195.143	102025	20153	2.58	SRR3111488	WashUJird	Single Male	Genomic Tip	Illumina HiSeq2500
WashU single male #4 from WashUJird	Likely human	W_male_4_M1	WashU in St. Louis	125625465	116354111	0.9262	0.082595	129.049	91310	16334	2.63	SRR3111493	WashUJird	Single Male	Genomic Tip	Illumina HiSeq2500
WashU single male #5 from WashUJird	Likely human	W_male_5_M1	WashU in St. Louis	169550837	163971862	0.9671	0.047211	181.861	92187	17951	2.56	SRR3111498	WashUJird	Single Male	Genomic Tip	Illumina HiSeq2500
WashU single male #6 from WashUJird	Likely human	W_male_6_M1	WashU in St. Louis	566992421	509872583	0.8993	0.199981	565.501	104676	20835	2.59	SRR5190287, SRR5190288	WashUJird	Single Male	Genomic Tip	Illumina HiSeq4000
Thai single male #1 from ThaiJird	Human	Bm_Thai_AM1	Thailand	210734204	194975880	0.9252	0.84322	216.248	173642	72369	2.15	SRR12884294	ThaiJird	Single Male	Genomic Tip	Illumina HiSeq2500
Thai single male #2 from ThaiJird	Human	Bm_Thai_AM2	Thailand	193090525	184367394	0.9548	0.755879	204.482	209772	97820	2.18	SRR12884293	ThaiJird	Single Male	Genomic Tip	Illumina HiSeq2500
Thai single male #3 from ThaiJird	Human	Bm_Thai_AM3	Thailand	141348257	128102591	0.9063	0.885872	142.079	187810	77645	2.1	SRR12884292	ThaiJird	Single Male	Genomic Tip	Illumina HiSeq2500
Thai single male #4 from ThaiJird	Human	Bm_Thai_AM4	Thailand	170523642	152924413	0.8968	0.818463	169.609	190595	74983	2.23	SRR12884291	ThaiJird	Single Male	Genomic Tip	Illumina HiSeq2500
