# Supplementary material for: X-treme loss of sequence diversity linked to neo-X chromosomes in filarial nematodes
Source: PLoS Negl Trop Dis. 2021 Oct 27;15(10):e0009838. doi: 10.1371/journal.pntd.0009838 (PMC8575316; doi:10.1371/journal.pntd.0009838)
Supplement: S3 Table — (XLSX) [file pntd.0009838.s007.xlsx]

## Sheet: Sheet1
S3 Table. Metadata, Mapping statistics, and Variant Calls for Brugia pahangi
Sample	Original source	Sequencing Identifier	Sample Source	Total Reads	Mapped Reads	Percent Mapped	Percent Duplicates	Genome Coverage	SNPs	Indels	Ts/Tv	SRA	Gerbil Identifier	Sample Type	DNA Isolation	Sequencer
FR3 Single male #1 from FR3JirdBpahangi	Likely green leaf monkey	Bp1AM_01	FR3, University of Georgia, Athens, Georgia, USA via BEI	139474487	135519121	0.9716	0.245551	138.521	225448	85623	2.77		FR3JirdBpahangi	Single Male	Qiagen Blood and Tissue Kit (Insect Protocol)	Illumina HiSeq4000
FR3 Single male #2 from FR3JirdBpahangi	Likely green leaf monkey	Bp1AM_02	FR3, University of Georgia, Athens, Georgia, USA via BEI	139330858	90985568	0.653	0.292041	93.0013	216603	69534	2.77		FR3JirdBpahangi	Single Male	Qiagen Blood and Tissue Kit (Insect Protocol)	Illumina HiSeq4000
FR3 Single male #3 from FR3JirdBpahangi	Likely green leaf monkey	Bp1AM_03	FR3, University of Georgia, Athens, Georgia, USA via BEI	150399461	148539735	0.9876	0.276244	151.831	215498	78213	2.67		FR3JirdBpahangi	Single Male	Qiagen Blood and Tissue Kit (Insect Protocol)	Illumina HiSeq4000
Malaysia Single male #1 from MalaysiaJird	Cat	Bp-1-clinical	University of Malaya, Kuala Lumpur, Malaysia	115429999	110368364	0.9561	0.023786	112.814	505118	151790	2.95	SRR7226912	MalaysiaJird	Single Male	Genomic Tip	Illumina HiSeq4000
Malaysia Single male #2 from MalaysiaJird	Cat	Bp-2-clinical	University of Malaya, Kuala Lumpur, Malaysia	507610482	428540883	0.8442	0.657885	438.035	563120	176724	2.91	SRR7227476, SRR7227477	MalaysiaJird	Single Male	Genomic Tip	Illumina HiSeq4000
Malaysia Single male #3 from MalaysiaJird	Cat	Bp-3-clinical	University of Malaya, Kuala Lumpur, Malaysia	627331651	582697145	0.9289	0.319231	595.606	454154	149676	2.87	SRR7227478, SRR7227479	MalaysiaJird	Single Male	Genomic Tip	Illumina HiSeq4000
FR3 Single male #1 from Jird158	Likely green leaf monkey	FR3_UWO_Bp1AM_01	FR3, University of Wisconsin Oshkosh, Oshkosh, Wisconsin, USA	246787275	244527292	0.9908	0.560742	249.945	186524	67308	2.75	SRR12884299	Jird158	Single Male	Genomic Tip	Illumina HiSeq4000
FR3 Single male #2 from Jird158	Likely green leaf monkey	FR3_UWO_Bp1AM_05	FR3, University of Wisconsin Oshkosh, Oshkosh, Wisconsin, USA	216007431	214184297	0.9916	0.508638	218.929	183020	67632	2.76	SRR12884298	Jird158	Single Male	Genomic Tip	Illumina HiSeq4000
FR3 Single male #3 from Jird158	Likely green leaf monkey	FR3_UWO_Bp1AM_06	FR3, University of Wisconsin Oshkosh, Oshkosh, Wisconsin, USA	314320190	277785807	0.8838	0.549724	283.94	244243	85843	2.81	SRR12884297	Jird158	Single Male	Genomic Tip	Illumina HiSeq4000
FR3 Single male #4 from Jird158	Likely green leaf monkey	FR3_UWO_Bp1AM_09	FR3, University of Wisconsin Oshkosh, Oshkosh, Wisconsin, USA	103981464	95243496	0.916	0.591472	97.3536	202616	72275	2.75	SRR12884296	Jird158	Single Male	Genomic Tip	Illumina HiSeq4000
